# Supplementary material for: Altered exosomal miRNA profiles in patients with paraneoplastic cerebellar degeneration
Source: Ann Clin Transl Neurol. 2024 Oct 29;11(12):3255–66. doi: 10.1002/acn3.52232 (PMC11651201; doi:10.1002/acn3.52232)
Supplement: Supplementary file 4 — Table S2. [file ACN3-11-3255-s005.xlsx]

## Sheet: PCDvsOC
gene_name

## Sheet: PCDvsHC
gene_name

## Sheet: OCvsHC
gene_name
