# Supplementary material for: Altered exosomal miRNA profiles in patients with paraneoplastic cerebellar degeneration
Source: Ann Clin Transl Neurol. 2024 Oct 29;11(12):3255–66. doi: 10.1002/acn3.52232 (PMC11651201; doi:10.1002/acn3.52232)
Supplement: Supplementary file 5 — Table S3. [file ACN3-11-3255-s004.xlsx]

## Sheet: PCDvsOC
Term.Name

## Sheet: PCDvsHC
Term.Name

## Sheet: OCvsHC
Term.Name
